# Supplementary material for: Hyperactivity in Mice Induced by Opioid Agonists with Partial Intrinsic Efficacy and Biased Agonism Administered Alone and in Combination with Morphine
Source: Biomolecules. 2023 Jun 2;13(6):935. doi: 10.3390/biom13060935 (PMC10295947; doi:10.3390/biom13060935)
Supplement: Supplementary file 1 [file biomolecules-13-00935-s001.zip]

Archive with 1 entries (1 files):
- biomolecules-2356947-supplementary.pdf
